# Supplementary material for: The involvement of Elf5 in regulating keratinocyte proliferation and differentiation processes in skin
Source: PLoS One. 2025 Jan 3;20(1):e0316134. doi: 10.1371/journal.pone.0316134 (PMC11698348; doi:10.1371/journal.pone.0316134)
Supplement: S1 Data — (XLSX) [file pone.0316134.s005.xlsx]

## Sheet: Supplemental Table S1
Supplemental Table S1: List of Antibodies
Antibody	Host	Dilution	Source
Anti-Guinea Pig Alexa Fluor 555	Goat	IF: 1:200	ThermoFisher
Anti-mouse IgG HRP	Horse	WB: 1:3000	Cell Signalling
Anti-rabbit Alexa fluor plus 488	Goat	IF: 1:200	ThermoFisher
Anti-rabbit IgG HRP	Goat	WB: 1:3000	Cell Signalling
Anti-Rat-Cy5	Goat	IF: 1:100	ThermoFisher
APC streptavidin	n/a	FACS: 1:300	ThermoFisher
CD34	Rat	IF: 1:100	Abcam
CD34 (RAM34)	Rat	FACS: 1:50	ThermoFisher
CD49f (integrin α6)	Mouse	FACS: 1:50	BD Pharmingen
Cytokeratin 1 (Krt1)	Rabbit	IF: 1:500 WB: 1:10,000	Abcam
Cytokeratin 14 (Krt14)	Goat	IF:1:1000	Abcam
Cytokeratin 15 (Krt15)	Guinea pig	IF: 1:100	Insight Biotechnology
Elf5	Rabbit	IF/ICC: 1:100 WB: 1:1000	2B Scientific
Gapdh	Mouse	WB: 1:10,000	Abcam
Ly-6A/E (Sca-1)-FITC	Rat	FACS: 1:50	ThermoFisher

## Sheet: Supplemental Table S2 
Supplemental Table S1: Mouse RT-qPCR primers.
Gene symbol	Gene name	Accession no.	Sense sequence (5’-3’)	Anti-sense sequence (5’-3’)
Actb	Actin, beta	NM_007393	CCAACCGTGAAAAGATGACC	CCATCACAATGCCTGTGGTA
Ccnb1	Cyclin B1	NM_172301	TCCCTGCTTCCTGTTATGCA	CCTTTGTCACGGCCTTAGAC
Ccnb2	Cyclin B2	NM_007630	AGCAGCAGTATTACACAGGC	GGAGGCCAGGTCTTTGATGA
Ccnd1	Cyclin D1	NM_001379248	CCCCAACAACTTCCTCTCCT	CCTTGGGGTCGACGTTCT
Ccnd2	Cyclin D2	NM_009829	GCCAAGATCACCCACACTGA	ATGCTGCTCTTGACGGAACT
Ccne1	Cyclin E1	NM_007633	ACTCCCACAACATCCAGACC	CGCTGCTCTGCTTCTTACTG
Cdk1	Cyclin-dependent kinase 1	NM_007659	GGGCACTCCTAACAACGAAG	CCAGAGATTCGTTTGGCAGG
DeltaNp63alpha	Cyclin-dependent kinase 1	NM_001127265.1	GAGCAGCCTTGACCAGTCTC	GAGGAGCCGTTCTGAATCTG
Cdk16	Cyclin-dependent kinase 16	NM_011049	GCAATCGGATCTCTGCTGA	CAGGCATAGAAGTGGACCGA
Elf5	E74-like factor 5	NM_010125	GTGGCATCAAGAGTCAAGACTGTC	CTCAGCTTCTCGTACGTCATCCTG
Lgr5	leucine rich repeat containing G protein coupled receptor 5	NM_010195.2	GCGGGACCTTGAAGATTTCC	GAACACGGTCAAAGCCACC
Lhx2	LIM homeobox protein 2	NM_010710	CCTACTACAACGGCGTGGGCACTGT	GTCACGATCCAGGTGTTCAGCATCG
Involucrin	Involucrin	NM_008412	TGCCTTCTCCCTCCTGTGA	CAGTCTTGAGAGGTCCCTGA
Krt1	Cytokeratin 1	NM_008473	CATATTAGTAGCAGTCTGA	TGAAGTCCTCTTTCAAAT
Krt10	Cytokeratin 10	NM_010660	AGTTCCTTGCTCTTCTGATTG	CAAGTCTGACCTGGAAATGC
Krt15	Cytokeratin 15	NM_008469.2	AGCTATTGCAGAGAAAAAC	GGTCCGTCTCAGGTCTGTG
